# Supplementary material for: Changes in the Phenotype and Metabolism of Peritoneal Macrophages in Mucin-2 Knockout Mice and Partial Restoration of Their Functions In Vitro After L-Fucose Treatment
Source: Int J Mol Sci. 2024 Dec 24;26(1):13. doi: 10.3390/ijms26010013 (PMC11719744; doi:10.3390/ijms26010013)
Supplement: Supplementary file 1 [file ijms-26-00013-s001.zip]

Archive with 3 entries (3 files):
- fig captions.pdf
- fig_S1.pdf
- fig_S2.pdf
